# Supplementary material for: The Penta-EF-Hand ALG-2 Protein Interacts with the Cytosolic Domain of the SOCE Regulator SARAF and Interferes with Ubiquitination
Source: Int J Mol Sci. 2020 Aug 31;21(17):6315. doi: 10.3390/ijms21176315 (PMC7504102; doi:10.3390/ijms21176315)
Supplement: Supplementary file 1 [file ijms-21-06315-s001.zip]

Archive with 3 entries (3 files):
- SupplFigs.pdf
- SupplTables.pdf
- Suppl_Info.pdf
